# Supplementary material for: Chronic stress causes striatal disinhibition mediated by SOM-interneurons in male mice
Source: Nat Commun. 2022 Nov 29;13:7355. doi: 10.1038/s41467-022-35028-4 (PMC9709160; doi:10.1038/s41467-022-35028-4)
Supplement: Supplementary file 4 — Source Data [file 41467_2022_35028_MOESM4_ESM.xlsx]

## Sheet: Fig.1
	Fig.1A			Fig.1B			Fig.1C			Fig.1D			Fig.1D			Fig.1E			Fig.1F			Fig.1G			Fig.1H					Fig.1H					Fig.1H					Fig.1I					Fig.1I
	Body weight gain (g)			Adrenals weight /Body weight			Thymus weight /Body weight			Normalized total distance travelled			Normalized center/periphery			Body weight gain (g)			Adrenals weight /Body weight			Thymus weight /Body weight			Body weight gain (g) - Control group					Adrenals weight /Body weight - Control group					Thymus weight /Body weight - Control group					Body weight gain (g) - Stress group					Adrenals weight /Body weight - Stress group
	Control group	Stress group		Control group	Stress group		Control group	Stress group		Control group	Stress group		Control group	Stress group		Control group	Stress group		Control group	Stress group		Control group	Stress group		D0	D1	D2	D3		D0	D1	D2	D3		D0	D1	D2	D3		D0	D1	D2	D3		D0	D1	D2	D3
	5.99	4.85		1.3867	1.3142		1.487	1.386		0.943827	0.817811		1.60086	1.62027		5.99	4.85		1.3867	1.3142		1.487	1.386		5.74	7.24	5.99	2.71		1.05	1.3951	1.3867	1.25		1.57	2.601	1.487	1.36		7.13	3.64	4.85	2.01		1.19	1.3866	1.3142	1.86
	7.24	3.64		1.3951	1.3866		2.601	1.75		0.951282	1.19761		1.08933	1.017		7.24	3.64		1.3951	1.3866		2.601	1.75		3.93	2.82	3.52			1.22	0.873362	2.04			1.78	1.78642	1.88			5.45	4.84	3.55	3.37		0.87	1.594	1.76	1.61
	2.82	4.84		0.873362	1.594		1.78642	1.753		0.983778	0.727786		0.878984	0.224568		2.82	4.84		0.873362	1.594		1.78642	1.753		6.34	3.87	3.08			1.12	1.84	1.34			2.04	1.84	1.858			6.54	4.27	3.67	3.14		0.98	1.85	1.43	2.13
	3.52	2.01		2.04	1.86		1.88	1.23		1.05025	1.05681		1.04828	0.768485		3.52	2.01		2.04	1.86		1.88	1.23		5.11	3.44	2.9			0.84	1.05	1.65			1.68	1.593	1.551			4.05	2.33	3.81	2.38		1.13	1.03	1.4	1.29
	3.87	4.27		1.84	1.85		1.84	1.6		0.775052	0.833893		1.12904	1.14838		3.87	4.27		1.84	1.85		1.84	1.6		7.21	3.61	6.07			0.98	1.59	1.51			1.93	1.8	1.33			4.08	4.03	4.41	3.33		0.9	1.05	1.85	1.35
	3.44	3.55		1.05	1.76		1.593	1.785		0.860138	1.11841		0.826401	0.425144		3.44	3.55		1.05	1.76		1.593	1.785		8.14	6.31	3.43			0.98	1.62	1.52			1.93	1.56	1.78			5.37	5.59	3.48	2.62		1.18	1.01	1.63	1.38
	3.08	3.37		1.34	1.61		1.858	1.479		0.835103	0.793292		1.47897	1.09496		3.08	3.37		1.34	1.61		1.858	1.479		7.4	7.02	4.59			1.03	1.33	1.61			1.75	1.92	1.3				5.37	5.56	3.31			1.52	1.66	1.46
	2.9	3.67		1.65	1.43		1.551	1.329		0.760724	0.748744		0.639001	0.790985		2.9	3.67		1.65	1.43		1.551	1.329		5.25	4.76	3.25			1.01	1.5	1.29			2.68	2.06	1.56				5.86	4.32	3.44			1.29	1.44	1.87
	5.74	3.14		1.05	2.13		1.57	1.523		0.65127	1.60588		0.741677	0.694867		5.74	3.14		1.05	2.13		1.57	1.523		6.16	4.53	3.88			1.2	1.75	1.55			1.69	1.59	1.51				6.96	5.99	2.54			1.36	1.61	1.84
	3.61	2.38		1.59	1.29		1.8	1.44		0.708756	1.22795		0.85937	0.63721		3.61	2.38		1.59	1.29		1.8	1.44		7.21	5.8	4.82			1.14	1.6	1.38			1.66	2.18	1.52				4.97	3.55	1.65			1.14	1.18	1.46
	3.93	3.33		1.22	1.35		1.78	1.49		0.757371	0.786374		1.04725	0.723107		3.93	3.33		1.22	1.35		1.78	1.49		4.89	3.58	3.1			0.84	1.21	1.36			1.57	1.49	1.77				4.1	1.95	2.95			1.7	2.08	1.72
	6.31	2.33		1.62	1.03		1.56	1.61		1.08938	0.776439		0.817791	1.08271		6.31	2.33		1.62	1.03		1.56	1.61		4.13	6.2	2.16			1.04	1.19	1.1			1.84	1.23	1.48				5.62	4.07	2.45			1.4	1.6	1.45
	7.02	3.81		1.33	1.4		1.92	1.36		1.11801	0.983965		1.05923	0.195966		7.02	3.81		1.33	1.4		1.92	1.36		6.18	4.93	2.63			0.49	1.3	0.97			2.24	1.53	1.28				9.08	2.16	3.39			1.29	1.41	1.31
	6.07	4.41		1.51	1.85		1.33	1.39		1.60027	0.777284		1.04168	1.43456		6.07	4.41		1.51	1.85		1.33	1.39		5.33	6.79	3.32			0.93	1.05	1.28			1.64	1.49	1.86				3.84	2.18	1.18			1.24	2.35	1.35
	4.76	3.48		1.5	1.63		2.06	1.57		1.1269	1.14174		1.13682	0.98319		4.76	3.48		1.5	1.63		2.06	1.57		5.05	4.83	2.67			1.15	1.35	1.29			2.42	1.64	1.65				3.82	3.85	1.23			1.67	1.58	1.23
	6.34	2.62		1.12	1.38		2.04	1.51		1.18508	1.47227		1.41873	1.02584		6.34	2.62		1.12	1.38		2.04	1.51		4.13	4.35	6.01			0.85	0.97	1.35			2.14	1.51	1.47				4.31	4.65	1.86			1.23	1.23	1.68
	5.11	4.03		0.84	1.05		1.68	1.55		1.00228	1.33293		1.31448	0.843459		5.11	4.03		0.84	1.05		1.68	1.55		5.36	6.07	3.27			0.76	1.23	0.98			1.94	2.02	1.43				3.61	2.26	2.33			1.53	1.49	1.51
	4.53	3.31		1.75	1.46		1.59	1.27		0.821463	0.813417		1.37341	0.567244		4.53	3.31		1.75	1.46		1.59	1.27		4.21	5.7	4.53			0.94	1.08	1.33			1.96	1.36	1.28				4.12	2.88	2			1.3	1.47	1.3
	5.8	3.44		1.6	1.87		2.18	1.52		0.861295	0.814018		0.766416	1.48614		5.8	3.44		1.6	1.87		2.18	1.52		4.04	5.79				1.01	0.96				1.82	1.15					2.22	2.8	3.15			0.91	1.41	1.38
	3.58	5.56		1.21	1.66		1.49	1.5		1.48274	0.919455		1.37196	1.07533		3.58	5.56		1.21	1.66		1.49	1.5		3.85	4.13				0.97	1.81				1.57	2.16					1.82	3.35	2.61			1.19	1.3	1.35
	6.2	4.32		1.19	1.44		1.23	1.5		0.892615	0.921582		0.893894	0.524811		6.2	4.32		1.19	1.44		1.23	1.5		4.35	3.65				1.07	1.58				1.73	1.94					1.88	4.84	2.85			0.95	1.32	1.4
	3.43	5.59		1.52	1.01		1.78	1.24		1.00034	1.18071		1.27666	0.844088		3.43	5.59		1.52	1.01		1.78	1.24		3.62	2.44				1.08	1.21				1.74	2.04					4.55	2.73	2.72			1.23	1.02	1.27
	4.59	5.37		1.61	1.52		1.3	1.89		1.01523	1.24975		1.4869	1.03401		4.59	5.37		1.61	1.52		1.3	1.89		4.68	4.57				1.19	1.74				2.1	2.42					3.89	1.17				1.3	0.91
	7.21	5.99		0.98	1.61		1.93	0.88		1.54755	1.09145		0.923492	0.475129		7.21	5.99		0.98	1.61		1.93	0.88		3.79	8.11				1.22	1.26				1.72	2.43					4.68	1.24				1.51	1.05
	8.14	7.13		0.98	1.19		1.93	1.57		0.925082	1.01579		0.716609	0.45317		8.14	7.13		0.98	1.19		1.93	1.57		4.04	4.15				1.04	0.91				1.69	1.53					4.93	3.72				1.39	1.25
	4.93	2.54		1.3	1.84		1.53	1.29		0.759968	1.32972		0.607666	0.65303		4.93	2.54		1.3	1.84		1.53	1.29			5.95					1.05					1.36					4.06	2.85				1.27	1.35
	6.79	1.65		1.05	1.46		1.49	1.34		1.54067	1.34502		0.971243	1.0181		6.79	1.65		1.05	1.46		1.49	1.34			4.1					1.34					1.76					3.95	3.4				1.3	1.1
	7.4	5.86		1.03	1.29		1.75	1.73		0.936482	1.56826		0.688275	0.890554		7.4	5.86		1.03	1.29		1.75	1.73			3.63					1.59					1.75					4.72	2.61				1.03	1.12
	3.25	5.45		1.29	0.87		1.56	1.93		1.26359	1.18081		1.12855	0.608413		3.25	5.45		1.29	0.87		1.56	1.93			4.49					1.14					1.47						4.74					1.48
	4.83	2.95		1.35	1.72		1.64	1.55		0.979601	0.828759		1.1851	0.693946		4.83	2.95		1.35	1.72		1.64	1.55			3.69					0.93					1.51						2.57					1.99
	4.35	2.45		0.97	1.45		1.51	1.01		0.888116	1.72966		1.01471	0.67738		4.35	2.45		0.97	1.45		1.51	1.01			5.39					1.56					1.79						3.55					1.48
	6.07	3.39		1.23	1.31		2.02	1.29		0.922459	0.931356		1.48537	0.363919		6.07	3.39		1.23	1.31		2.02	1.29			1.7					0.59					1.69						2.83					1.23
	5.25	6.54		1.01	0.98		2.68	2.61		0.95359	0.826659		0.360844	1.11224		5.25	6.54		1.01	0.98		2.68	2.61			3.67					1.4					1.65						3.43					1.91
	5.7	6.96		1.08	1.36		1.36	2.25		0.883319	0.712268		1.1371	0.17232		5.7	6.96		1.08	1.36		1.36	2.25			4.12					0.8					1.21						5.14					1.38
	5.79	3.55		0.96	1.18		1.15	1.37		1.20008	1.20301		0.831182	0.648268		5.79	3.55		0.96	1.18		1.15	1.37			3.77					1.15					1.54
	4.13	4.97		1.81	1.14		2.16	1.36		1.31449	1.23075		1.40418	1.23001		4.13	4.97		1.81	1.14		2.16	1.36			3.54					1.04					1.87
	3.65	1.95		1.58	2.08		1.94	1.99		1.10875	1.04907		1.25799	0.426404		3.65	1.95		1.58	2.08		1.94	1.99			5.36					1.28					1.68
	3.88	4.1		1.55	1.7		1.51	1.82		0.717341	1.10721		0.863561	0.412869		3.88	4.1		1.55	1.7		1.51	1.82			4.5					1.06					1.28
	2.44	4.07		1.21	1.6		2.04	1.46		0.829829	0.994964		0.598812	1.66769		2.44	4.07		1.21	1.6		2.04	1.46			5.58					0.83					1.27
	4.57	2.16		1.74	1.41		2.42	1.85		0.67682	1.04774		0.669099	0.896401		4.57	2.16		1.74	1.41		2.42	1.85			6.65					1.12					1.33
	6.16	2.18		1.2	2.35		1.69	1.88		1.19857	1.38567		0.772511	0.754178		6.16	2.18		1.2	2.35		1.69	1.88			5.34					1.14					1.2
	8.11	5.62		1.26	1.4		2.43	1.7		1.06882	1.10358		0.750049	0.808191		8.11	5.62		1.26	1.4		2.43	1.7			4.33					1.33					1.62
	4.15	9.08		0.91	1.29		1.53	1.98		1.3113	0.844126		0.715567	0.963549		4.15	9.08		0.91	1.29		1.53	1.98			4.95					1.86					1.93
	7.21	3.85		1.14	1.58		1.66	1.48		0.296526	0.318065		0.515615	0.665713		7.21	3.85		1.14	1.58		1.66	1.48			4.4					1.53					2.22
	5.95	4.65		1.05	1.23		1.36	1.26		0.55741	0.311134		0.842293	0.903046		5.95	4.65		1.05	1.23		1.36	1.26
	4.89	1.18		0.84	1.35		1.57	1.51		1.04492	1.06968		0.93393	0.753534		4.89	1.18		0.84	1.35		1.57	1.51
	4.13	3.84		1.04	1.24		1.84	1.63		0.710688	1.31243		0.749062	0.858704		4.13	3.84		1.04	1.24		1.84	1.63
	4.1	2.26		1.34	1.49		1.76	2.42		0.972548	1.13138		0.467366	0.766239		4.1	2.26		1.34	1.49		1.76	2.42
	3.63	3.82		1.59	1.67		1.75	1.96		1.18081	1.28716		0.495821	0.570428		3.63	3.82		1.59	1.67		1.75	1.96
	6.18	2.88		0.49	1.47		2.24	1.68		1.24375	1.16898		0.543611	0.376318		6.18	2.88		0.49	1.47		2.24	1.68
	4.49	4.31		1.14	1.23		1.47	1.72		0.953582	0.991522		1.19635	0.493287		4.49	4.31		1.14	1.23		1.47	1.72
	4.82	3.61		1.38	1.53		1.52	1.69		1.01625	0.803276		1.57957	0.820016		4.82	3.61		1.38	1.53		1.52	1.69
	3.1	4.12		1.36	1.3		1.77	1.64		1.06926	1.14545		0.795052	0.878625		3.1	4.12		1.36	1.3		1.77	1.64
	3.69	2.8		0.93	1.41		1.51	1.66		0.715472	1.28386		0.79359	0.817337		3.69	2.8		0.93	1.41		1.51	1.66
	5.33	3.35		0.93	1.3		1.64	1.58		1.18031	1.13268		1.26233	0.822104		5.33	3.35		0.93	1.3		1.64	1.58
	5.05	4.84		1.15	1.32		2.42	1.11		1.66602	0.938918		0.743487	1.18602		5.05	4.84		1.15	1.32		2.42	1.11
	5.39	2.73		1.56	1.02		1.79	1.44		1.25249	0.933375		0.944016	0.514156		5.39	2.73		1.56	1.02		1.79	1.44
	2.16	4.05		1.1	1.13		1.48	2.28		1.06965	0.910305		1.20049	0.866859		2.16	4.05		1.1	1.13		1.48	2.28
	1.7	1.17		0.59	0.91		1.69	1.37		1.39709	1.53222		1.5458	0.649616		1.7	1.17		0.59	0.91		1.69	1.37
	2.63	1.24		0.97	1.05		1.28	1.39		1.05612	1.43651		0.935359	0.916678		2.63	1.24		0.97	1.05		1.28	1.39
	3.32	2.22		1.28	0.91		1.86	2.05		1.26051	1.04709		0.822828	0.601092		3.32	2.22		1.28	0.91		1.86	2.05
	4.13	1.23		0.85	1.23		2.14	1.36		1.0526	1.07232		1.31328	1.00656		4.13	1.23		0.85	1.23		2.14	1.36
	5.36	1.82		0.76	1.19		1.94	1.79		1.02662	1.33723		0.50467	0.772414		5.36	1.82		0.76	1.19		1.94	1.79
	3.67	1.88		1.4	0.95		1.65	2.17		0.950042	0.731807		0.776564	0.111005		3.67	1.88		1.4	0.95		1.65	2.17
	2.67	1.86		1.29	1.68		1.65	1.27		0.936958	0.999999		1.58401	0.44509		2.67	1.86		1.29	1.68		1.65	1.27
	2.71	2.33		1.25	1.51		1.36	1.51		0.904827	1.00024		0.972678	1.14118		2.71	2.33		1.25	1.51		1.36	1.51
	4.12	2		0.8	1.3		1.21	1.34		0.90357	1.3056		1.15559	0.750639		4.12	2		0.8	1.3		1.21	1.34
	3.77	3.72		1.15	1.25		1.54	1.46		1.04677	1.26765		0.896376	0.33126		3.77	3.72		1.15	1.25		1.54	1.46
	6.01	4.55		1.35	1.23		1.47	1.64		0.918246	0.831339		0.723635	0.70652		6.01	4.55		1.35	1.23		1.47	1.64
	4.21	4.08		0.94	0.9		1.96	1.7		0.729499	1.31025		0.798312	0.547889		4.21	4.08		0.94	0.9		1.96	1.7
	4.04	3.89		1.01	1.3		1.82	2.11		0.768567	0.659557		1.13035	0.269432		4.04	3.89		1.01	1.3		1.82	2.11
	3.54	4.68		1.04	1.51		1.87	2.24		0.70611	0.856344		1.20029	0.431523		3.54	4.68		1.04	1.51		1.87	2.24
	5.36	4.93		1.28	1.39		1.68	1.9		0.681566	0.647777		0.982611	1.04442		5.36	4.93		1.28	1.39		1.68	1.9
	4.5	2.85		1.06	1.35		1.28	1.93		0.7673	1.23704		0.798705	0.556909		4.5	2.85		1.06	1.35		1.28	1.93
	5.58	3.4		0.83	1.1		1.27	1.49		0.712926	1.26033		0.739761	0.523989		5.58	3.4		0.83	1.1		1.27	1.49
	3.27	3.15		0.98	1.38		1.43	1.53		1.14172	1.40406		1.04916	0.763826		3.27	3.15		0.98	1.38		1.43	1.53
	3.85	2.61		0.97	1.35		1.57	1.33		1.0282	1.20951		1.57554	0.726599		3.85	2.61		0.97	1.35		1.57	1.33
	6.65	2.61		1.12	1.12		1.33	1.34		1.04317	1.64678		1.30597	0.497098		6.65	2.61		1.12	1.12		1.33	1.34
	4.53	4.74		1.33	1.48		1.28	1.53		1.42695	1.18735		1.21962	0.398076		4.53	4.74		1.33	1.48		1.28	1.53
	5.34	2.57		1.14	1.99		1.2	1.77		1.01272	1.02573		1.72236	0.721952		5.34	2.57		1.14	1.99		1.2	1.77
	4.35	2.85		1.07	1.4		1.73	1.39		1.07041	1.24032		1.09245	0.79512		4.35	2.85		1.07	1.4		1.73	1.39
	3.62	5.37		1.08	1.18		1.74	1.94		0.988357	1.53284		0.712472	0.719266		3.62	5.37		1.08	1.18		1.74	1.94
	4.33	4.06		1.33	1.27		1.62	1.68			1.28859			0.606952		4.33	4.06		1.33	1.27		1.62	1.68
	4.68	3.95		1.19	1.3		2.1	1.95								4.68	3.95		1.19	1.3		2.1	1.95
	4.95	3.55		1.86	1.48		1.93	1.97								4.95	3.55		1.86	1.48		1.93	1.97
	4.4	2.83		1.53	1.23		2.22	1.96								4.4	2.83		1.53	1.23		2.22	1.96
	3.79	3.43		1.22	1.91		1.72	2.13								3.79	3.43		1.22	1.91		1.72	2.13
	4.04	2.72		1.04	1.27		1.69	1.45								4.04	2.72		1.04	1.27		1.69	1.45
		5.14			1.38			1.31									5.14			1.38			1.31
		4.72			1.03			1.36									4.72			1.03			1.36
[truncated: 7 more columns]

## Sheet: Fig.2
	The mass spectrometry proteomics data have been deposited to the ProteomeXchange Consortium via the PRIDE101 partner repository with the dataset identifier PXD031193.

## Sheet: Fig.3
	Fig.3B			Fig.3C, Fig.3D			Fig.3F					Fig.3G				Fig.3H			Fig.3I
	FosB/DAPI (%)			FosB intensity per cell (AU)			Control		Stress				Control	Stress		Firing Rate per interneuron (Hz)			Firing Rate per MSN (Hz)
	Control mice	Stress mice		Control	Stress		Through-to-peak	Half-width duration	Through-to-peak	Half-width duration		FSi	16	13		Control	Stress		Control	Stress
	30.72	39.39		856.8	892.211		0.57	0.37	0.33	0.13		MSN	285	311		0.11	1.59		0.05	0.3
	29.01	44.06		815.19	918.802		0.6	0.33	0.6	0.27						0.15	0.01		0.3	0.62
	27.22	46.53		808.24	1096.01		0.67	0.33	0.6	0.33						0.33	0.31		0.11	0.03
	20.71	35.12		847.66	1005.4		0.73	0.37	0.13	0.13						2.68	0.01		0.05	0.32
	21	46.74		1004.71	1257.19		0.27	0.13	0.47	0.27						2.88	0.11		0.21	0.14
	33	39.44		848.48	829.903		0.7	0.37	0.17	0.13						0.13	0.02		0.14	0.39
	19.44	30.64		928.77	1205.69		0.67	0.3	0.13	0.13						0.07	0.04		0.03	0.98
	22.15	29.37		854.04	874.048		0.67	0.33	0.5	0.13						0.7	0.06		0.36	0.05
				987.47	984.153		0.47	0.13	0.63	0.33						0.31	0.01		0.64	0.02
				968.8	979.129		0.53	0.13	0.57	0.3						0.68	0.05		0.07	0.06
				1248.56	837.681		0.67	0.33	0.6	0.33						0.38	0.04		0.61	0.09
				824.16	800.324		0.17	0.13	0.6	0.23						0.09	0.11		0.03	0.74
				832.67	1170.45		0.3	0.13	0.53	0.23						0.04	0.02		0.03	0.06
				867.71	1218.77		0.33	0.13	0.6	0.3						0.09			0.14	0.19
				839.52	904.91		0.63	0.3	0.6	0.27						0.28			0.07	0.14
				1013.05	865.53		0.6	0.23	0.57	0.3						0.25			0.02	0.02
				914.63	825.49		0.6	0.33	0.5	0.37									0.33	0.45
				1204.31	1496.18		0.53	0.27	0.57	0.3									0.02	0.03
				862.24	890.06		0.57	0.3	0.63	0.27									0.02	0.25
				831.45	923.58		0.67	0.37	0.5	0.2									0.1	0.07
				990.2	1148.8		0.7	0.3	0.57	0.27									0.12	0.11
				870.35	917.42		0.6	0.23	0.6	0.27									0.13	0.7
				871.63	809.83		0.6	0.3	0.7	0.37									0.58	0.14
				887.74	1006.76		0.73	0.37	0.67	0.37									0.27	0.09
				845.36	1106.58		0.67	0.33	0.67	0.3									0.02	0.06
				881.41	860.64		0.73	0.4	0.7	0.4									0.14	0.32
				1059.76	1048.34		0.6	0.33	0.6	0.3									0.18	0.02
				1095.08	782.25		0.6	0.27	0.8	0.37									0.1	0.03
				807.74	848.95		0.53	0.33	0.4	0.3									0.05	0.29
				943.92	937.3		0.6	0.33	0.6	0.23									0.12	0.06
				760.41	1644.14		0.53	0.27	0.5	0.27									0.05	0.05
				1161.74	863.43		0.7	0.43	0.6	0.33									2.04	0.3
				1262.17	1049.69		0.7	0.37	0.7	0.37									0.34	0.61
				2347.12	771.74		0.7	0.37	0.63	0.37									0.07	0.6
				1353.2	1154.69		0.67	0.3	0.77	0.43									0.3	1.76
				1690.55	898.08		0.67	0.33	0.6	0.37									0.57	0.54
				1203.92	1677.06		0.63	0.3	0.57	0.27									0.11	0.1
				1278.86	1750.52		0.63	0.3	0.63	0.3									0.14	0.02
				1147.01	1377.33		0.57	0.27	0.57	0.3									0.03	0.07
				1844.49	1589.58		0.53	0.27	0.67	0.33									0.04	0.19
				1311.58	1159.91		0.63	0.13	0.5	0.27									0.18	0.15
				1187.2	1290.19		0.63	0.33	0.57	0.37									0.17	0.04
				1512.84	989.88		0.6	0.37	0.6	0.27									0.12	0.31
				882.23	1103.49		0.67	0.37	0.43	0.23									0.18	0.03
				917.08	823.86		0.67	0.33	0.63	0.37									0.94	0.33
				1084.68	1674.35		0.33	0.17	0.6	0.33									0.13	0.04
				988.31	871.19		0.7	0.37	0.6	0.33									0.14	0.06
				852.3	942.6		0.63	0.33	0.7	0.4									0.2	0.53
				735.78	721.96		0.63	0.27	0.63	0.33									0.19	0.13
				754.69	752.97		0.63	0.27	0.7	0.37									0.05	0.76
				667.11	851.5		0.6	0.27	0.57	0.2									0.23	0.46
				895.07	734.27		0.57	0.3	0.63	0.37									0.02	0.3
				648.98	900.12		0.57	0.2	0.6	0.3									0.02	0.03
				727.15	705.4		0.5	0.3	0.63	0.27									0.33	1.53
				738.53	784.82		0.6	0.33	0.63	0.33									0.1	0.27
				728.61	833.05		0.83	0.47	0.6	0.33									0.07	0.14
				693	991.5		0.77	0.43	0.67	0.33									0.04	0.25
				668.46	621.03		0.57	0.23	0.53	0.3									0.14	1.6
				675.5	821.46		0.7	0.33	0.67	0.3									0.41	0.31
				1110.57	962.25		0.57	0.27	0.57	0.27									0.28	0.07
				787.68	849.83		0.7	0.4	0.7	0.37									0.05	0.1
				751.22	854.38		0.73	0.33	0.67	0.33									0.43	0.12
				724.4	971.7		0.73	0.33	0.6	0.37									0.15	0.03
				774.83	951.06		0.67	0.4	0.67	0.37									1.2	0.19
				865.89	843.97		0.63	0.37	0.63	0.33									0.04	0.11
				940.01	1960.96		0.63	0.33	0.57	0.33									0.05	0.05
				757.74	1557.52		0.63	0.33	0.4	0.17									0.2	0.36
				889.74	2107.5		0.67	0.3	0.8	0.4									0.06	0.02
				761.1	1660.37		0.67	0.33	0.73	0.4									0.99	0.09
				1082.76	1719.69		0.57	0.33	0.67	0.3									0.7	0.08
				768.33	1155.19		0.83	0.3	0.57	0.33									0.56	0.16
				734.1	879.97		0.7	0.3	0.6	0.33									0.53	0.23
				822.35	1077.01		0.57	0.3	0.7	0.37									0.36	0.12
				869.62	1114.39		0.6	0.3	0.6	0.27									0.49	0.09
				1017.34	1042.1		0.6	0.3	0.67	0.33									1.19	0.31
				852.21	1259.4		0.63	0.4	0.6	0.3									0.06	0.49
				776.06	931.85		0.67	0.33	0.63	0.3									0.15	0.64
				802.61	1210.14		0.67	0.23	0.67	0.33									0.59	0.05
				863.6	954.02		0.7	0.3	0.67	0.37									0.18	1.27
				823.67	1395.49		0.73	0.37	0.63	0.3									0.34	0.25
				810.56	1025.19		0.63	0.33	0.2	0.13									0.15	0.35
				1066.35	1513.11		0.67	0.37	0.5	0.27									0.06	0.03
				999.96	1300.5		0.53	0.3	0.57	0.3									0.22	0.26
				773.4	937.45		0.7	0.33	0.57	0.3									0.14	0.03
				1085.82	1077.55		0.6	0.3	0.63	0.3									0.05	0.27
				896.41	889.64		0.8	0.33	0.57	0.27									0.05	1.7
				959.62	874.95		0.63	0.33	0.57	0.3									0.97	0.67
				983.72	1123.73		0.63	0.3	0.6	0.27									1.03	0.34
				1154.2	1095.88		0.57	0.33	0.63	0.33									0.14	1.15
				1386.95	1046.64		0.73	0.33	0.57	0.27									0.43	0.63
				1005.93	886.35		0.6	0.37	0.57	0.3									0.07	1.53
				969.42	1040.72		0.43	0.37	0.6	0.27									0.05	0.13
				977.59	1080.92		0.73	0.33	0.7	0.3									0.04	0.06
				888.68	991.67		0.5	0.23	0.63	0.33									0.08	0.55
				844.74	1066.86		0.5	0.27	0.57	0.37									0.09	0.11
				1550.25	827.61		0.5	0.3	0.73	0.33									0.06	0.38
				781.59	1019.89		0.67	0.3	0.6	0.3									0.27	0.69
				1620.14	1046.49		0.53	0.27	0.57	0.33									0.72	0.97
				814.38	1013.08		0.5	0.27	0.6	0.3									0.52	0.05
				814.33	792		0.7	0.33	0.6	0.33									0.27	0.15
				866.99	811.82		0.7	0.33	0.5	0.27									0.37	0.04
				747.51	1001.41		0.67	0.4	0.7	0.3									0.17	0.08
				1010.78	781.45		0.57	0.27	0.5	0.27									0.1	0.35
				969.62	768.88		0.73	0.33	0.53	0.3									0.12	0.04
				824.32	805.66		0.63	0.33	0.6	0.33									0.2	0.38
				1178.66	1089.14		0.67	0.27	0.7	0.27									0.13	0.48
				841.66	898.67		0.73	0.37	0.57	0.27									0.45	0.57
				874.46	917.34		0.6	0.27	0.77	0.33									0.25	0.65
				971.34	1137.39		0.53	0.23	0.67	0.33									0.25	0.64
				1314.98	845.25		0.67	0.3	0.6	0.3									0.14	0.52
				1105.89	1169.35		0.63	0.27	0.5	0.33									0.23	0.24
				1276.54	651.21		0.23	0.13	0.57	0.3									0.3	0.26
				1055.68	1087.4		0.6	0.3	0.13	0.13									0.75	0.13
				854.46	689.15		0.6	0.33	0.6	0.3									0.23	0.22
				1210.25	682.75		0.57	0.27	0.43	0.33									0.93	0.09
				1015.89	1118.39		0.6	0.3	0.53	0.33									0.13	0.12
				1104.73	804.08		0.63	0.27	0.5	0.3									0.38	0.06
				1151.23	684.57		0.67	0.33	0.7	0.33									0.05	1.52
				899.08	828.7		0.63	0.33	0.67	0.33									0.06	0.08
				910.91	723.6		0.6	0.3	0.6	0.3									0.13	0.15
				1331.5	968.55		0.6	0.33	0.5	0.3									0.4	0.12
				1139.72	939.76		0.53	0.23	0.57	0.3									0.18	0.71
				918.82	1222.14		0.17	0.17	0.5	0.27									0.21	0.65
				1341.54	1914.7		0.43	0.13	0.3	0.13									0.05	0.29
				1181.04	986.64		0.7	0.37	0.6	0.3									0.02	1.13
				958.8	993.7		0.73	0.33	0.57	0.27									0.38	0.16
				1357.25	978.13		0.73	0.37	0.57	0.27									0.09	1.17
				944.53	1016.21		0.57	0.33	0.7	0.3									0.62	0.09
				1120.99	884.28		0.57	0.3	0.6	0.3									0.73	0.07
				1172.27	938.1		0.3	0.13	0.57	0.27									0.28	0.63
				1386.08	979.43		0.53	0.3	0.6	0.27									0.39	0.23
				1510.69	1239.47		0.57	0.4	0.67	0.3									0.13	0.33
				1193.79	1001.72		0.7	0.37	0.63	0.27									0.11	0.38
				1422.95	1730.42		0.57	0.3	0.7	0.37									0.4	0.07
				952.66	955.98		0.63	0.27	0.67	0.33									0.03	1.36
				1004.36	1397.95		0.5	0.3	0.6	0.3									0.13	0.48
				1866.73	1178.41		0.77	0.33	0.57	0.3									0.06	0.33
				1354.93	1559.34		0.67	0.23	0.57	0.3									0.14	0.09
				1256.21	1606.07		0.6	0.47	0.6	0.3									0.04	0.21
				1069.25	1507.01		0.63	0.27	0.67	0.23									0.16	0.33
				900.66	1621.73		0.63	0.27	0.57	0.27									0.4	0.17
				1136.5	918.13		0.23	0.13	0.73	0.3									0.07	0.41
				1570.39	1378.43		0.8	0.27	0.7	0.3									0.11	0.16
				1136.62	980.8		0.57	0.33	0.7	0.27									0.24	0.52
				747.4	975.38		0.7	0.47	0.73	0.33									0.33	0.36
				701.57	1126.69		0.7	0.17	0.7	0.33									0.23	0.07
				770.28	1222.52		0.5	0.27	0.67	0.37									1.96	0.38
				1357.13	964.27		0.67	0.43	0.67	0.33									0.14	0.22
				786.79	1041.65		0.53	0.17	0.67	0.3									0.21	1.06
				674.39	988.18		0.57	0.37	0.63	0.3									0.19	0.73
				896.96	2146.06		0.6	0.27	0.5	0.3									0.22	0.56
				834.6	1828.5		0.37	0.13	0.73	0.33									0.12	0.79
				856.63	1038.93		0.6	0.33	0.63	0.3									0.51	0.23
				709.11	2247.89		0.57	0.3	0.63	0.33									1.16	0.66
				938.78	1498.23		0.43	0.17	0.67	0.33									1.69	0.63
				794.84	1107.56		0.63	0.3	0.6	0.33									0.2	0.16
				775.72	780.53		0.67	0.33	0.57	0.33									0.19	1.48
				766.21	854.3		0.63	0.3	0.73	0.4									0.63	0.03
				882.58	1164		0.63	0.37	0.8	0.37									0.29	0.36
				796.83	796.66		0.53	0.27	0.63	0.37									0.03	0.27
				700.09	934.78		0.57	0.3	0.7	0.37									0.04	0.36
				952.42	1772.7		0.57	0.27	0.67	0.3									0.16	0.15
				977.12	1042.66		0.57	0.33	0.6	0.33									0.62	0.16
				1422.89	832.94		0.8	0.3	0.67	0.37									0.62	1.02
				719.81	849.46		0.63	0.5	0.6	0.33									0.88	0.35
				731.24	776.2		0.67	0.3	0.6	0.33									0.71	0.2
				691.05	1474.26		0.7	0.33	0.63	0.4									0.03	0.4
				1071.09	922.64		0.63	0.3	0.67	0.3									0.16	0.1
				674.79	1048.77		0.6	0.3	0.63	0.33									0.13	0.17
				710.82	632.11		0.6	0.3	0.67	0.37									0.04	0.13
				789.48	721.33		0.6	0.3	0.67	0.37									0.16	0.27
				777.81	900.78		0.7	0.33	0.63	0.37									0.49	0.2
				1044.89	635.39		0.63	0.27	0.6	0.27									0.03	0.79
				1054.78	1394.38		0.63	0.3	0.77	0.37									0.02	0.18
				887.67	711.6		0.67	0.3	0.77	0.4									0.18	0.48
				643.04	793.76		0.67	0.3	0.67	0.3									0.05	0.07
				704.03	960.17		0.7	0.33	0.7	0.33									0.24	0.18
				779.82	729.43		0.7	0.37	0.7	0.37									0.17	0.58
				1081.46	1115.42		0.3	0.2	0.77	0.3									0.78	0.05
				685.48	867.78		0.8	0.33	0.6	0.37									0.16	0.77
				1173.75	755.83		0.67	0.33	0.63	0.33									0.1	0.48
				763	914.94		0.43	0.13	0.47	0.23									0.24	1.71
				828.08	844.47		0.67	0.37	0.63	0.33									0.4	0.12
				839.1	1244.2		0.6	0.27	0.67	0.37									0.11	0.62
				760.08	1535.75		0.17	0.13	0.7	0.4									0.19	0.31
				844.33	2145.02		0.53	0.33	0.63	0.3									0.13	0.1
				1543.11	994.29		0.63	0.33	0.57	0.3									1.2	0.07
				703.97	785.59		0.6	0.23	0.77	0.33									0.04	0.38
				718.95	783.33		0.57	0.3	0.57	0.27									0.33	0.08
				722	789.09		0.57	0.3	0.7	0.37									0.14	0.61
				777.69	1113.57		0.57	0.27	0.67	0.37									0.02	0.3
				754.96	1325.22		0.53	0.27	0.8	0.37									0.06	0.09
				548.86	956.84		0.63	0.27	0.47	0.33									0.07	0.65
				543.33	882.76		0.63	0.2	0.67	0.33									0.24	0.03
				583.14	913.92		0.57	0.27	0.8	0.4									0.27	0.59
				656.06	839.31		0.6	0.3	0.63	0.3									0.34	0.05
				630.56	923.52		0.63	0.37	0.67	0.3									0.07	0.03
				593.68	919.48		0.6	0.27	0.7	0.3									0.33	0.03
				745.26	1267		0.7	0.3	0.67	0.33									0.03	0.31
				588.03	1017.77		0.57	0.27	0.57	0.37									0.18	0.29
				553.64	1115.57		0.63	0.33	0.53	0.3									0.01	0.3
				574.67	794		0.53	0.3	0.57	0.23									0.1	0.24
				527.57	1097.14		0.37	0.13	0.57	0.3									0.09	0.12
				835.36	853.56		0.57	0.27	0.63	0.3									0.04	0.09
				744.4	885.78		0.7	0.37	0.67	0.33									1.04	0.22
				1272.56	994.94		0.7	0.37	0.57	0.23									0.2	0.06
				707.91	797.57		0.47	0.13	0.67	0.33									0.09	0.15
				787.13	1304.52		0.73	0.37	0.57	0.3									0.06	0.2
				821.95	1130.59		0.47	0.23	0.67	0.33									0.03	0.14
				1026.83	893.88		0.57	0.3	0.63	0.33									0.13	0.04
				828.38	895.34		0.57	0.27	0.8	0.37									0.67	0.32
				752	775.43		0.8	0.3	0.57	0.37									0.28	0.04
				1480.98	1274.92		0.63	0.3	0.57	0.27									0.06	0.56
				755.09	829.85		0.63	0.33	0.6	0.33									0.16	0.12
				857.49	1303.95		0.7	0.37	0.2	0.17									0.93	0.18
				1050.88	852.85		0.63	0.3	0.6	0.27									0.44	0.05
				826.91	620.59		0.67	0.4	0.8	0.33									0.19	0.22
				635.31	641.59		0.6	0.37	0.7	0.33									0.02	0.11
				691.31	928.63		0.6	0.3	0.6	0.27									0.29	0.62
				709.96	715.55		0.63	0.37	0.6	0.3									0.14	0.12
				814.02	637.64		0.73	0.33	0.6	0.33									0.18	0.29
				624.56	619.95		0.6	0.3	0.63	0.33									0.08	0.22
				672.14	761.87		0.73	0.23	0.63	0.23									0.04	0.09
				678	789.19		0.63	0.33	0.6	0.33									0.09	0.09
				850.19	827.29		0.7	0.3	0.6	0.27									0.07	0.29
				646.08	714.35		0.73	0.37	0.33	0.17									0.01	0.57
				570.83	749.18		0.57	0.33	0.63	0.3									0.15	0.04
				570.87	843.38		0.67	0.27	0.63	0.33									1.52	0.07
				791.11	880.36		0.77	0.33	0.6	0.37									0.59	0.61
				945.51	908.85		0.63	0.3	0.7	0.33									0.77	0.06
				754.5	1170.69		0.63	0.37	0.6	0.3									0.04	0.15
				687.38	2203.12		0.8	0.4	0.6	0.27									0.04	0.07
				854.59	961.89		0.43	0.27	0.67	0.3									0.16	0.05
				1139.48	1080.63		0.57	0.33	0.63	0.43									0.41	0.04
				743.19	1057.11		0.5	0.4	0.67	0.33									0.27	0.96
				949.46	891.56		0.47	0.2	0.63	0.33									0.47	0.49
				814.07	918.39		0.53	0.33	0.17	0.13									0.05	0.83
				835.26	886.3		0.6	0.27	0.57	0.3									0.12	0.06
				798.98	1365.61		0.77	0.37	0.23	0.17									0.76	0.31
				924.27	921.15		0.77	0.37	0.73	0.33									0.35	0.07
				1014.52	1075.67		0.77	0.37	0.67	0.27									0.62	0.23
				1026.22	1173.61		0.6	0.3	0.53	0.27									0.06	0.04
				1059.74	1287.44		0.23	0.13	0.13	0.13									0.1	0.13
				1183.65	1085.44		0.6	0.27	0.5	0.27									0.25	0.12
				1006.34	1211.2		0.53	0.27	0.63	0.27									0.3	0.14
				1123.61	1580.96		0.6	0.3	0.7	0.33									0.41	0.14
				1127.96	1498.53		0.7	0.27	0.6	0.33									0.03	0.15
				1488	1043.68		0.67	0.3	0.63	0.3									0.3	0.03
				1199.84	1781.36		0.67	0.3	0.57	0.23									0.57	0.17
				985	1249.55		0.77	0.33	0.57	0.27									0.12	0.26
				958.83	1203.22		0.6	0.33	0.6	0.3									0.04	0.96
				971.95	997.87		0.77	0.37	0.73	0.27									0.69	0.14
				1957.41	1001.05		0.63	0.23	0.6	0.27									0.12	0.46
				1687.07	1290		0.7	0.3	0.6	0.33									0.05	0.03
				1315.22	956.31		0.7	0.37	0.53	0.3									0.05	0.86
				1358.55	947.67		0.7	0.37	0.63	0.3									0.23	0.25
				1265.39	1174.34		0.57	0.33	0.7	0.3									0.05	0.15
				2198.45	1799.13		0.57	0.3	0.53	0.27									0.09	0.04
				1500.13	1375.87		0.67	0.33	0.57	0.3									0.13	1.38
				2154.47	1378.58		0.67	0.33	0.67	0.33									0.15	0.04
				1391.03	1177.09		0.5	0.33	0.6	0.3									0.44	0.14
				1305.1	1107.5		0.63	0.33	0.63	0.33									0.08	0.08
				1223.19	899.29		0.7	0.33	0.6	0.3									0.18	0.02
				1189.46	1803.73		0.63	0.3	0.63	0.3									0.18	0.03
				1118.98	935.81		0.73	0.37	0.67	0.33									0.11	0.06
				1161.24	1045.67		0.7	0.33	0.53	0.3									0.41	0.02
				1019.76	994		0.67	0.37	0.6	0.3									0.1	0.5
				1290.76	1190.98		0.6	0.37	0.6	0.3									0.1	0.31
				973.8	1174.26		0.53	0.33	0.63	0.33									0.09	0.1
				964.71	1262.71		0.73	0.3	0.77	0.43									0.04	0.46
				1044.19	1328.3		0.43	0.17	0.53	0.23									0.12	0.22
				996.78	1336.13		0.67	0.3	0.73	0.37									0.39	0.56
				1431.53	942.04		0.63	0.33	0.6	0.3									0.1	0.57
				1063.49	1775.7		0.63	0.3	0.6	0.33									0.29	0.52
				1023.26	1054.77		0.7	0.3	0.67	0.3									0.11	0.23
				985.39	870.46		0.67	0.33	0.67	0.3									0.03	0.2
				1325.64	999.5		0.63	0.3	0.63	0.33									0.03	0.23
				1321.69	1146.32		0.43	0.17	0.73	0.3									0.16	0.16
				1354.77	1217.27		0.3	0.13	0.77	0.33									0.12	0.14
				1093.2	1042.79		0.33	0.13	0.63	0.33									0.15	0.11
				1178.3	1762.21		0.67	0.37	0.57	0.3									0.14	0.06
				1121.89	1709.6		0.63	0.3	0.6	0.27									0.09	0.08
				1124.18	1223.55		0.63	0.2	0.7	0.33									0.05	0.45
				1289.33	1041.17		0.77	0.33	0.6	0.33									0.15	0.14
				1163.16	1921.18		0.7	0.33	0.63	0.33									0.05	0.16
				1285.95	1017.84		0.63	0.33	0.57	0.33										0.17		0.3	1.12
				1041.96	1151.83		0.6	0.33	0.6	0.3										0.13		0.06
				1063.7	1013		0.23	0.13	0.77	0.37										0.09		0.37
				1073.91	1369.39		0.23	0.13	0.63	0.27										0.22		0.06
				839.24	920.42		0.7	0.4	0.63	0.27										0.83		0.2
				773.75	899.96		0.7	0.37	0.63	0.37										0.25		0.12
				742.69	1002.41		0.63	0.33	0.57	0.33										0.4
				809.64	881.61		0.67	0.33	0.63	0.33										0.45
				840.21	1078.28		0.67	0.3	0.63	0.33										0.5
				777.88	871.55		0.67	0.3	0.73	0.43										0.14
				767.11	1112.59		0.57	0.37	0.7	0.37										0.16
				965.71	1547.62		0.6	0.3	0.6	0.3										0.34
				899.67	1257.46		0.5	0.37	0.67	0.33										1.26
				728.04	890.28		0.67	0.33	0.73	0.33										0.09
				770.93	839.82		0.63	0.3	0.67	0.33										0.58
				836.1	998.75		0.73	0.37	0.7	0.33										0.45
				705.25	1627.19				0.63	0.3										0.08
				699.61	1196.31				0.2	0.13										0.34
				693.78	1209.31				0.6	0.33										0.99
				766.95	964				0.6	0.33										0.18
				977.31	1828.04				0.57	0.3										0.37
				732.16	1793.87				0.7	0.37										0.07
				1094.83	1168.35				0.73	0.33										0.04
				864.5	990.52				0.73	0.37										0.23
				842.23	933.85				0.7	0.33										0.13
				716	1177.26				0.4	0.23										0.41
				674.06	1118.73				0.73	0.37
				597.06	1346.61				0.7	0.27
				583.73	1700.62				0.63	0.3
				610.31	1361.33				0.67	0.33
				679.33	1518.52				0.67	0.33
				655.58	1666.55				0.57	0.3
				619.05	1750.73				0.63	0.3
				677.79	1092.42				0.63	0.3
				602.88	1626.61				0.67	0.37
				655.58	1248.03				0.7	0.4
				619.05	1166.55				0.73	0.33
				677.79	1306.44				0.63	0.43
				602.88	1555.97				0.67	0.3
				337.85	561.839
				376.24	639.311
				479.61	519.429
				413.08	509.61
				689.99	549.119
				450.93	468.412
				344.67	510.462
				897	590.875
				445.91	540.034
				336.73	444
				432.25	479.2
				501.8	793.206
				585.36	597.76
				402.84	663.373
				386.95	829.638
				375.82	524.016
				511.4	588.07
				382.21	707.5
				473.61	593.243
				361.85	708.6
				383.3	833
				349.86	622.267
				366.67	620.655
				364.11	827.905
				397.86	588.067
				421.11	555.63
				649.36	556.13
				480.95	563.612
				409.9	486.25
				576.94	743.618
				695.01	713.303
				459.27	495.056
				743.48	558.038
				440.76	861
				685.86	486.385
				438.1	476.269
				663.78	831.973
				500.08	924.745
				648.35	947.584
				503.91	696.364
				588.61	685.697
				536.5	649.615
				754.14	676
				586.17	706.13
				580.69	746.8
				615.47	703.588
				507.47	1078
				528.04	1217.8
				579.21	883.435
				831.86	506.767
				448.07	460.49
				403.11	617.84
				590	673.267
				443.07	424.219
				534.71	490.545
				470.76	406.467
				448.42	598.087
				581.55	823.567
				777.44	460.909
				482.91	458.256
				498.46	624.846
				594.72	644.431
				562.27	675.5
				497.83	619.389
				494.83	640.292
				469.03	699.227
				553.29	965.898
				508.38	681.286
				541.12	610.5
				897.65	870.242
				632.25	665.854
				479.36	1090.36
				537.32	540.209
				430.72	624.889
				517.35	590.903
				496.05	465.036
				540.21	494.76
				415.73	572.511
				516.98	555.649
				475.58	665.074
				444.1	493.312
				426.75	498.386
				676.35	516.923
				439.38	589.789
				551.51	517.625
				610.77	561.833
				517.41	484.344
				469.5	553.788
				537.2	557.333
				722.16	508.769
				450.58	674.569
				506.26	756.274
				521.54	521.636
				513.67	465.15
				755.69	595.848
				558.7	618.186
				699.671	756.568
				547.652	702.071
				528.179	721.333
				518.864	678.867
				546.766	642.625
				518.037	879.97
				750.886	757.283
				900.451	665.235
				691.262	735.071
				725.487	868.596
				533.789	976.037
				804.714	676.217
				600.429	1173.74
				574.654	1346.39
				628.435	1449.65
				654.356	978.556
				691.5	1601.65
				887.162	1024.54
				699.012	993.185
				607.333	1274
				590.531	946.182
				633.567	1096.85
				566.529	1358.27
				883.171	1496.88
				823.857	714.36
				595.618	934.721
				801.157	684.9
				649.088	692.605
				715.4	668.241
				648.763	785.333
				605.385	767.389
				621.08	694.714
				762.657	691.286
				750.973	778.733
				650.308	717.615
				600.077	663.429
				671.525	1249.24
				616.458	1180.77
				795.3	935.062
				741.277	848.818
				660.625	1235.02
				777.655	999.229
				840.021	935.667
				656.478	1087.45
				671.525	975.269
				616.458	1260.29
				795.3	1058.34
				741.277	920.529
				640.98	896.786
				631.031	1126.32
				576.385	931.174
				675.095	905.222
				611.529	922.636
				685.296	1057.12
				565.615	990.756
				625.302	1070.47
				559.722	1190.45
				636.275	976.6
				617.538	917.192
				555	1019.95
				792	1010.63
				755.463	795
				845.533	842.659
				690.034	1099.71
				685.25	867.256
				795.844	909.105
				760.742	780.333
				858.167	763.679
				855.373	801.188
				794.333	760.846
				749.132	762.667
				985.58	732.167
				702.115	980.704
				717.167	1051.48
				973.524	1078
				729.216	1088.04
				1115.79	1087.12
				867.509	1116.67
				775.417	893.067
				716.15	1130.07
				948.507	858.267
				915.449	834.857
				815.688	1101.15
				816.069	1613.61
				913.721	642.83
				738.812	578.545
				836.042	563.5
				727.84	591.389
				925.689	583.22
				775.818	855.254
				857.071	561.818
				703.714	914.837
				791.357	610.583
				700.231	639.145
				840.52	598.536
				737.588	616.029
				696.179	842.032
				625.917	938.778
				602.364	749.472
				635.774	808.415
				732.267	804.528
				606.8	938.547
				684.222	799.732
				789.246	780.867
				822.07	762.125
				694.587	784.55
				587.118	771.045
				678.893	803.444
				717.941	690.909
				758.444	724.833
				747.769	746.523
				801.388	867.582
				1045.72	721.621
				744.559	766.6
				738.316	738.545
				739.851	670.053
				677.214	861.2
				696.385	704.909
				695.348	776.588
				655.909	666.167
				727.967	981.026
				777.355	825.733
				815.59	859.786
				702.2	994.444
				647	1108
				704.077	1121.91
				741.167	867.222
				733.48	990.789
				775.149	894.364
				793.698	963.237
				775.75	809
				723.105	1239.37
				1034.97	702.487
				695.292	696.045
				694.95	762.474
				1905.86	751.444
				735.737	670.226
				714.944	705.741
				748.692	775.364
				695.417	679.071
				1121.85	699.762
				982.236	668.167
				859.129	686.474
				1080.08	682.467
				917.814	879.566
				934.395	828.455
				937.089	816.941
				742.056	761.688
				833.588	1234.5
				953.375	762.182
				971.891	1404.63
				870.8	1341
				1118.71	780.5
				850.238	816
				888.923	1013.21
				873.814	818.294
				953.857	850.024
				924.359	730.37
				724.031	717.364
				841.286	713.529
				709	701.75
				697.379	755.708
				697	803.917
				1033.86	799.953
				950.872	812.062
				847.193	715.353
				710.865	813.2
				949.608	1045.29
				830.214	1006.1
				830	967.029
				845.718	848.774
				798.735	842.882
				1057.87	912.857
				911.557	1076.02
				1029.61	954.952
				926.674	838.273
				1482.72	897.156
				745.455	996.75
				1002.58	854.053
				868.238	941.407

## Sheet: Fig.4
	Fig.4B left			Fig.4B right			Fig.4C left			Fig.4C right			Fig.4D			Fig.4E			Fig.4G left			Fig.4G right			Fig.4H left			Fig.4H right			Fig.4I			Fig.4L left			Fig.4L middle			Fig.4L right			Fig.4N left			Fig.4N middle			Fig.4N right
	mIPSC frequency (Hz)			mIPSC interevent interval (ms)			mIPSC amplitude (pA)			mIPSC amplitude (pA)			mIPSC decay tau (ms)			mIPSC RT 10-90 (ms)			mIPSC frequency (Hz)			mIPSC interevent interval (ms)			mIPSC amplitude (pA)			mIPSC amplitude (pA)			mIPSC decay tau (ms)			oPSC peak amplitude (pA)			oPSC half width (ms)			oPSC Area (pA * ms)			oPSC peak amplitude (pA)			oPSC half width (ms)			oPSC Area (pA * ms)
	Control	Stress		Control	Stress		Control	Stress		Control	Stress		Control	Stress		Control	Stress		Control	Stress		Control	Stress		Control	Stress		Control	Stress		Control	Stress		Control	Stress		Control	Stress		Control	Stress		Control	Stress		Control	Stress		Control
	0.7	1.019		1327	83.6		23.962	36.627		9.399	8.789		6.676	7.264		1.976	2.041		1.236	0.566		9459.1	13.6		28.96	24.64		22.095	26.611		7.148	6.109		96.436	396.118		15.03	14.11		2006.84	7862.67		3043.21	27.466		15.86	11.28		66458.8
	0.961	1.235		1952.2	860.8		30.211	30.479		28.442	9.277		7.126	7.596		2.184	2.333		1.129	0.256		12146.1	1193.7		33.509	15.967		8.911	20.386		9.525	4.907		605.469	430.908		32.51	22.07		19854.5	10764.7		591.431	21.362		28.25	9.96		17064.4
	1.513	1.077		1404.6	402.7		37.752	18.161		22.461	15.259		6.849	5.911		1.673	2.324		1.007	0.495		381.6	85.5		19.296	23.063		11.23	7.568		8.96	9.836		187.378	89.722		11.12	15.67		2474.43	1813.08		753.784	21.362		16.14	18.05		16292.2
	1.057	2.902		609.9	67.9		26.853	26.929		24.902	88.257		6.634	7.575		1.981	2.429		1.004	0.466		1765.4	135.1		22.526	22.144		38.33	11.719		8.891	9.7		260.62	42.114		23.6	22.7		6769.5	1122.47		2927.86	20.752		11.19	11.8		51351.2
	0.934	0.384		500.9	3168.8		27.841	33.73		24.414	10.864		7.996	9.655		2.335	1.6		0.22	1.047		1063.5	2942.7		19.315	22.496		12.329	7.69		9.977	9.835		274.658	321.655		30.63	30.63		9518.28	9518.28		354.004	17.7		26.2	9.85		9659.05
	1.782	1.901		835.4	556.3		30.896	44.379		32.104	9.644		6.238	9.877		1.801	1.569		0.396	0.505		11.1	358.5		16.307	16.081		10.376	8.179		7.527	8.483											198.975	29.297		15.63	29.43		4058.9
	1.759	2.029		7822.7	129		25.619	31.199		18.677	16.602		5.124	9.883		1.845	2.044		0.756	0.807		6.2	2546.9		16.436	24.139		24.536	17.7		9.118	9.819											201.416	51.88		31.99	4.29		5852.63
	1.236	1.143		780.3	966.3		32.663	19.201		10.864	12.695		5.337	8.997		1.608	1.873		1.394	0.726		5293.6	699.6		23.107	22.509		31.25	14.893		9.874	9.815											443.115			12.26			7394.26
	1.325	2.048		2519.4	38.8		32.996	31.13		23.682	49.805		6.647	9.726		1.892	2.154		0.664	0.513		1888.5	1397.7		20.132	47.172		12.939	24.17		9.084	10.02
	0.596	0.823		3478.8	892.7		23.336	26.972		42.114	21.362		9.434	9.775		1.944	2.114		1.34	0.398		5999.3	1507.4		19.96	18.364		6.348	79.59		8.923	9.417
	1.407	1.928		4520.3	1462.6		41.211	26.659		23.315	24.536		5.656	9.849		1.545	1.81		0.567	0.431		642	9459.1		28.354	24.888		36.743	22.095		8.652	8.36
	1.234	1.289		184.1	1408.4		25.961	36.309		28.931	110.596		5.454	9.568		1.81	1.521		0.493	1.046		52.7	12146.1		11.292	25.397		68.481	8.911		6.175	7.889
	1.518	2.618		744.2	2154		43.136	36.41		20.874	19.043		6.026	9.775		1.437	1.887		0.934	0.526		265.2	381.6		20.17	15.01		62.012	11.23		8.438	7.076
	1.135	1.918		793.9	270.1		30.563	39.464		24.292	15.259		5.425	9.982		1.328	1.643		0.897	0.827		232.5	1765.4		10.673	16.352		33.569	38.33		5.987	8.349
	1.107	1.932		2177.7	864.9		32.17	32.385		16.113	87.891		5.962	9.74		1.971	1.831		1.419			489.4	1063.5		9.172			36.865	12.329		5.248
	0.688	1.879		1674.8	2361.4		32.446	33.792		92.163	26.123		5.738	9.542		1.452	1.362					381	11.1					89.478	10.376
		0.887		1613.6	441.3			37.201		25.879	25.757			9.506			1.655					387.8	6.2					9.521	24.536
		1.31		1286.5	476.3			17.93		16.846	31.006			8.718			1.739					239.4	5293.6					11.23	31.25
				5329.8	56.2					18.555	26.978											4.2	1888.5					60.303	12.939
				1338.8	435.1					40.161	31.372											138.2	5999.3					47.729	6.348
				1082.3	232.4					15.869	21.667											84.3	313.8					12.939	42.236
				12	149.5					13.062	13.123											2182.7	2773					15.259	27.832
				1231.5	46.4					10.742	26.855											1522.3	205.9					19.287	29.175
				805.2	864.9					32.349	15.564											1344.2	4709.1					15.503	11.353
				236	350.7					48.34	124.817											1164	2435.8					26.855	21.484
				1003.1	1249.2					19.531	85.754											2091.6	968.5					11.719	28.809
				378.4	1238.3					12.817	36.926											259.4	3142.7					24.536	18.677
				914.9	730.6					23.804	13.428											1368.7	4912					20.386	33.569
				5461.1	1238.5					42.847	34.18											322.6	2164.1					21.118	40.771
				1039.9	166.8					12.207	18.921											221.1	1251.1					18.311	14.771
				1198.4	316.9					58.96	27.466											519.3	200.2					35.278	60.669
				691.6	240.9					18.066	15.259											1001.6	3614.3					13.184	18.066
				442.5	3429.1					68.604	29.907											1335.8	1481.8					12.207	31.128
				1176.8	848.1					20.386	33.569											1126.2	163.2					19.897	9.155
				5718	1325.3					17.456	27.466											2686.5	348.4					46.875	13.916
				1107.8	249.6					13.916	19.531											1825.5	656.2					27.1	9.644
				926.5	920.3					17.578	15.259											842.2	3208.1					13.062	45.776
				1301.5	808.9					16.968	23.804											853.9	1767.6					18.311	56.03
				1204.6	393.4					18.921	28.381											158.3	1947.9					50.659	9.644
				1314.2	312.8					27.954	26.55											2092.5	2060.2					29.663	15.503
				83.4	1611.5					15.869	12.329											8391.3	203.5					35.767	33.447
				51.2	1004.9					33.447	9.644											173.2	1094.6					17.334	16.846
				116.5	353.1					19.775	9.888											348	1693					36.499	39.673
				147.6	8.4					20.508	14.038											2411.4	633					37.231	11.963
				19.4	567					20.874	6.714											2436.4	73.9					15.015	20.874
				331	2206.1					35.278	12.573											2273	915.2					10.376	29.175
				42.2	4437.8					17.334	13.428											3386.3	224.7					10.742	36.377
				115.3	73.2					24.658	14.404											1026.1	0					24.902	12.573
				115.2	12.4					22.095	13.55											19738.4	1429.1					10.742	12.573
				112.1	31.2					24.902	12.329											4050.3	540.7					11.475	12.329
				108.3	223.9					14.16	10.498											1207.3	1147.4					21.118	34.912
				345.6	187.9					28.198	11.353											196.4	1132					17.456	22.339
				303.4	115.2					15.869	66.895											1107.3	3990.5					8.423	11.108
				13.4	3448.9					31.738	13.672											2359.5	1680.2					23.56	11.719
				133.3	1992.8					23.926	7.568											1200.4	4933.7					11.719	11.963
				27.7	571.4					30.64	9.521											608.3	1858.4					23.438	11.841
				405.2	573.8					22.827	75.928											9759.4	191.1					10.132	14.16
				384.5	189.7					14.282	11.719											5365	364.1					8.423	12.817
				395.4	253.5					24.658	8.057											1209.8	1371.4					9.521	18.677
				44.4	1446.8					22.217	10.254											45.9	2578.1					14.16	22.827
				703.6	414.3					99.731	26.123											862.9	192.5					13.672	26.978
				1255	242.3					28.198	10.132											1770	45.6					20.63	17.7
				262	154.9					48.828	40.527											991.6	19.4					15.991	14.282
				210.5	110.4					21.729	51.147											1169.1	103.1					9.521	14.282
				26.1	105.2					10.62	36.011											384.3	27.3					10.62	18.188
				1299.7	17.7					15.015	12.207											1513.8	443					32.104	31.372
				406.9	257.3					14.282	20.874											625.6	275.5					30.273	36.987
				32.7	246.7					11.963	32.104											1716.1	89.3					15.991	16.846
				1490.5	131.5					15.015	37.598											0.5	452.1					9.399	16.724
				145.5	217.2					12.329	20.508											1362	839.4					9.033	57.495
				585.5	210.3					17.212	13.184											308.6	26.5					39.795	44.434
				440.6	47.3					12.329	20.63											1809.7	2231					14.893	16.479
				351.8	120.5					12.085	29.541											225.3	530.1					26.367	30.64
				616.6	639					11.597	6.47											610.3	5959.6					15.259	33.447
				1243.3	301.3					16.357	13.306											386.8	1405.1					15.381	22.461
				2.6	146.9					13.306	13.916											364.6	3717.5					20.386	17.822
				471.1	37.6					13.55	36.865											683.7	4269.4					46.265	17.578
				1165.6	317.6					92.163	30.396											259	489.2					21.484	25.757
				19	301.6					45.776	62.988											216.6	1600.8					19.409	20.874
				1311.9	744.6					9.766	14.038											327.8	485.8					15.381	24.536
				829	885.9					45.654	78.979											498.1	272.6					18.311	45.654
				67.1	231.1					66.406	14.771											138.2	3450.8					15.991	17.456
				3041	135.2					93.14	13.916											1985.8	3961.2					15.259	141.48
				1229.7	5128.8					36.865	15.137											3775.1	2403.4					13.55	42.725
				829.9	839.7					57.739	48.218											1107.7	417.5					27.588	122.925
				550.7	1539					47.729	32.104											1511.9	553.4					17.334	33.936
				1726.7	2828.7					15.503	20.996											596.2	2697.8					14.282	18.188
				1029.4	1499.7					18.677	80.078											4242.3	6233.9					32.104	32.593
				6835.3	2169.5					18.188	47.729											541.2	4285.8					19.775	34.058
				827.7	287.8					19.531	17.09											869.9	2398.2					16.357	39.551
				1854.9	3987.5					23.193	29.907											538.2	116.7					16.724	12.085
				1535.1	1287.6					29.297	46.021											718.6	1950.2					11.475	16.357
				679	4037.5					10.254	47.119											331.8	4533.8					27.222	30.151
				224.6	111.5					10.01	26.367											1194.3	3810.4					18.066	25.391
				4172	5949.1					13.428	15.991											312	3956.1					18.433	19.409
				1076.1	4914.7					60.181	75.928											2241.4	1643.3					18.188	14.648
				436.7	3173					32.227	16.724											824.1	5141.5					24.536	11.597
				623.5	6135.6					42.114	16.357											1567.2	4967.7					9.033	11.963
				7385.5	4885.6					46.875	18.311											1341.5	1855.2					9.033	25.879
				649.5	5296.6					24.536	34.302											151.2	5139.7					10.742	24.536
				687.5	740.8					27.1	17.09											2700.4	356.2					55.176	26.001
				1270.4	864.6					26.489	97.778											210.2	531.6					13.062	14.404
				1083.1	912.9					23.071	19.043											902.7	1642.4					14.648	15.625
				77	1337.6					31.128	43.457											1849.3	4751.6					16.968	21.606
				239.6	770.1					39.185	20.264											4215.1	1011.8					11.963	19.531
				707.4	225.9					35.278	78.369											1078.5	1195.1					17.334	16.235
				237.8	1523.8					18.188	26.489											393.7	4972.3					12.573	18.799
				40.4	235.8					18.311	30.762											6016.5	1159.5					15.991	31.982
				1366.9	326					27.832	33.691											1982.7	771.1					13.794	20.63
				203.2	1088.9					54.81	92.651											3401.9	4002.2					23.56	46.021
				436.4	190.7					27.344	57.495											3763.5	187.5					16.357	49.438
				3077.2	1535.7					28.32	34.79											638.1	1763.1					6.348	25.146
				301.5	1411.7					44.189	21.118											2093.6	556.2					12.207	44.312
				287.6	211.2					26.855	87.158											1503.7	713.3					11.353	10.254
				138.3	430.2					18.311	20.142											3433.9	2732.6					38.94	22.095
				247.4	370.9					41.26	78.979											544.4	248.8					6.47	10.498
				711.4	359.8					22.339	25.146											5621.2	4321.2					17.822	16.846
				385.3	45.8					20.874	27.954											3290.3	152.4					23.071	11.719
				1086.1	1307.6					86.304	14.893											1347.1	163.3					8.545	75.562
				752.5	50.9					27.222	63.843											1353.4	236					9.888	43.701
				512.6	18.5					9.644	35.278											1531	2678.1					17.944	10.254
				383.3	1463.2					9.521	21.729											2509.1	470.3					53.589	9.033
				922	398.4					57.739	13.306											1574.2	38					16.602	24.536
				75.1	314.6					26.245	15.015											1486.4	375.8					16.968	39.063
				246.4	770.4					20.386	40.527											2182.4	1642.1					16.479	15.137
				31.1	127.7					12.085	18.799											151.8	843.7					19.775	10.132
				2679.6	62.1					16.113	19.043											101.1	2377.2					14.038	11.719
				490.4	142.1					14.648	12.451											469.2	350					22.461	17.822
				350.9	1594.8					24.414	25.757											88	2510.9					9.766	9.277
				199.4	429.3					10.254	22.949											558.1	1879.5					7.202	6.836
				335.5	323.1					19.531	17.7											127.4	2325.9					9.155	10.132
				787.7	123.9					32.349	24.536											68.2	12.9					10.01	8.545
				31.2	135.2					19.531	15.381											2430.7	326.9					22.583	9.521
				33.4	370.1					11.475	65.552											356.6	1408.6					9.521	35.278
				50.1	150.3					12.573	75.562											1497.7	167.9					9.644	13.306
				20.6	1015.2					9.277	26.001											3326.3	1519.9					7.568	21.118
				40	150.7					8.789	37.72											1929.7	4656.3					14.526	35.522
				289.7	353.1					13.55	13.794											2736.9	43.1					27.954	19.043
				210.5	210.3					17.7	82.886											260.3	818.1					9.033	13.794
				82.5	560.5					16.968	24.658											473.8	200					8.545	24.292
				192.5	462.4					12.573	23.193											24.1						12.085
				74.5	720.6					92.163	10.742											549.4						7.446
				134.5	570.8					29.907	13.306											254.4						6.592
				837.9	61.8					27.1	13.428											1049.5						6.592
				228.4	643.4					12.085	16.602											1007.1						7.446
				837.2	360.2					14.771	48.706											91.2						6.592
				2003.8	818.6					29.297	28.564											385.2						7.568
				73.8	736					24.902	17.822											1744.8						6.226
				2932.7	403.5					20.142	11.108											520						6.104
				1537.8	1433.9					22.583	14.404											12.9						6.958
				239	1475.5					18.921	26.489
				1196.5	226.8					28.198	9.277
				209.2	83.9					74.951	28.564
				927	65.4					57.739	10.01
				544.9	3113.6					13.184	21.606
				647.2	72.6					33.081	11.719
				328.7	838.9					96.924	26.611
				886	963.4					12.329	11.353
				841.4	2695.8					78.125	61.523
				164.5	1599					36.865	23.315
				243.8	352.6					33.203	22.705
				321.7	726.3					20.386	32.104
				2176.3	764.9					19.287	48.462
				760.7	391.8					31.982	33.936
				3308.8	316.7					36.011	44.678
				8	119.5					58.594	25.879
				538.9	261					36.499	36.133
				103.9	632.1					43.091	43.579
				290.9	643.3					17.334	27.588
				1891.8	26.5					19.043	13.916
				267.1	129.6					29.663	39.307
				694.6	549.6					20.386	32.349
				1147	23.4					29.419	23.804
				1400	539					24.414	19.165
				897.1	432.7					28.32	18.311
				1507.1	307.7					36.987	20.386
				20.3	189.7					37.231	32.104
				105	232.1					28.809	11.597
				1762.1	14.2					39.795	40.161
				1409.3	31.3					46.509	21.606
				1377.4	1326.9					12.939	42.48
				390	1392.5					19.775	17.7
				2262.2	75.4					9.644	80.322
				8542.2	3163					20.264	27.71
				3442.3	115.4					18.921	15.503
				825.6	2247.7					33.813	51.758
				1022.2	40.1					18.921	17.944
				2804	409.3					18.799	19.165
				904.2	1319.4					11.23	31.86
				7802.8	2030.3					29.663	12.695
				972.9	933.5					14.771	13.794
				954.8	289.1					16.602	14.893
				923.9	801.3					14.771	19.409
				1620.5	790.9					16.846	18.188
				710.5	347.7					20.63	16.357
				4938.1	2828					19.287	28.931
				4487.7	1384.7					9.155	12.695
				73.8	856					72.632	34.302
				141.7	579.5					26.611	18.799
				112.8	1621.6					36.377	18.188
				717.5	75.9					73.364	18.799
				774.4	641.5					71.045	66.406
				911.2	435.6					88.867	18.921
				1074.3	858					19.775	13.306
				234.3	696.1					16.235	26.245
				318.6	659.6					59.814	27.344
				361.6	9.9					51.758	18.677
				359.9	957.7					71.167	37.72
				1513.9	97.7					26.245	22.583
				154.6	434.9					26.978	13.672
				1829.3	7.8					16.602	27.466
				2583.9	17.7					29.419	20.996
				1700.7	1237.3					17.09	20.02
				590.9	274.1					112.793	22.949
				651.7	1539.9					20.874	28.687
				3.3	635.3					59.326	18.677
				89.1	32.8					41.382	28.809
				94.4	2755.3					21.973	26.367
				243.2	155.9					40.405	21.851
				422.4	250.7					21.606	22.461
				1380.6	187.4					18.433	35.4
				148.6	83.3					20.508	28.442
				2008.5	1845.7					28.076	48.096
				161.2	565.9					19.531	15.259
				306.9	721.7					20.02	51.147
				480.9	680					18.799	12.085
				337	119.1					36.255	30.029
				3085.8	485.4					54.81	13.672
				118	2457.6					15.747	31.372
				92.1	564.2					25.024	63.965
				1619.9	2091.3					42.969	49.683
				680.6	297.6					21.484	22.095
				3914	820.1					21.362	96.191
				1563.2	1503.1					15.503	25.146
				773.1	1014.7					15.137	32.715
				260.3	1292.1					24.658	98.633
				4116.4	834.5					18.188	42.603
				714	233.7					19.165	15.381
				2689.2	93.3					23.804	36.377
				239.3	1428					21.851	27.344
				1592.4	144.4					13.794	25.391
				656.4	417.6					35.278	17.09
				1253	10.5					48.218	10.376
				574.1	331.6					58.96	12.085
				664.8	89.4					41.382	19.653
				1521	163.4					38.574	15.991
				2245.9	838.2					37.109	32.471
				474.3	310.4					54.565	15.991
				376.4	507.1					21.851	41.016
				795.3	2099.1					69.458	10.498
				50.3	285.6					62.134	28.687
				254.8	264.6					37.476	14.648
				319.3	271.5					46.753	12.329
				1252.7	231.9					31.372	28.442
				665.9	130.6					43.579	20.996
				215.9	262.4					29.785	23.682
				101.1	249.3					42.236	61.89
				616.9	12.9					26.611	34.18
				552.3	28.7					57.739	14.038
				32.4	325.9					36.133	12.207
				176.9	69.8					34.912	22.949
				1380.6	487.8					35.278	16.479
				514.2	0.1					19.531	47.729
				234.2	139.1					12.451	47.485
				874.8	71.7					14.282	22.095
				15.8	106.2					26.367	21.851
				477.5	142.2					17.456	14.526
				131.3	430.8					39.917	113.648
				37.1	86.2					22.583	131.104
				247.8	592.2					16.968	17.822
				530.2	107.5					18.311	15.625
				496.5	278.1					78.857	33.203
				176.9	167					40.771	16.724
				1207.1	861.1					19.775	27.1
				334.6	306.9					19.043	22.705
				3923.1	157.5					17.578	36.865
				522.6	225.5					13.794	16.724
				635.2	30.3					12.085	25.146
				1243	230.5					40.039	21.24
				120.5	1967.7					16.602	13.916
				379.2	162.2					22.095	39.307
				23.3	70.8					38.574	73.486
				810.9	371.8					60.059	37.476
				492.4	181.6					43.579	27.1
				414.7	345.1					30.273	14.282
				329.4	1031					52.734	20.996
				222.9	267.7					19.043	36.621
				2961.6	555.3					23.682	17.822
				789.2	801					25.879	65.308
				266.4	21.7					44.189	23.926
				399.3	695					30.884	15.137
				141.1	755					39.429	32.349
				297.1	12.3					31.372	49.805
				287	194.9					21.973	15.747
				1934.5	1348.4					46.753	31.982
				59.2	210.9					22.583	42.969
				1723.4	181.4					22.949	28.931
				503.8	185.7					30.518	14.404
				394.6	186.8					22.217	37.72
				1444.2	194.8					25.024	25.757
				1262.7	314					59.448	40.527
				2342.5	863.5					47.363	34.79
				2784.2	339.9					34.424	68.481
				1094	1024					17.7	72.632
				834.2	684.6					13.306	33.936
				4182.2	266.9					11.23	30.884
				1455.2	485.5					16.724	42.603
				589.5	278.7					11.841	15.137
				1056.8	697.1					14.648	21.484
				1649	99.2					28.076	35.4
				221.3	411.2					19.409	21.973
				40.5	58.2					20.02	22.339
				1335.6	108.7					18.188	33.936
				346.2	121.6					16.235	70.557
				3740.7	189.1					24.78	21.484
				4.4	24.5					25.391	25.391
				521.8	1064.2					37.476	17.7
				948	50.9					21.851	13.184
				59	161.3					21.973	12.451
				5673.9	320.7					27.222	20.02
					218.3						52.856
					361.2						57.739
					109.9						22.461
					578.7						27.832
					1394.2						41.87
					601.1						32.471
					822						45.41
					706						39.917
					1317						16.602
					238.9						35.4
					1475.2						17.09
					998.1						51.758
					1497.2						27.344
					893.2						31.494
					555.5						45.288
					340.1						18.188
					278.1						20.508
					299.5						49.316
					704.9						15.259
					3727.8						46.021
					61.6						69.946
					17.8						10.132
					610.4						20.63
					215.7						12.817
					364.8						35.767
					133.9						15.259
					367.1						11.597
					187.6						15.137
					142.7						43.457
					86.3						11.597
					1062.1						10.864
					826.4						10.986
					213.6						19.775
					1005.6						11.963
					571.6						9.033
					340.9						10.498
					686.3						10.742
					199.9						10.986
					577.5						13.062
					130.1						12.329
[truncated: 1 more columns]

## Sheet: Fig.5
	Fig.5B						Fig.5D, Fig.5E
	Total distance (pixels)									Control hm3 saline										Control hm3 CNO										Stress hm3 saline												Stress hm3 CNO
	Control saline	Control CNO	Stress saline	Stress CNO					Motif number	Motif usage (frames) Mouse 1	Motif usage (frames) Mouse 2	Motif usage (frames) Mouse 3	Motif usage (frames) Mouse 4	Motif usage (frames) Mouse 5	Motif usage (frames) Mouse 6	Motif usage (frames) Mouse 7	Motif usage (frames) Mouse 8	Motif usage (frames) Mouse 9		Motif usage (frames) Mouse 1	Motif usage (frames) Mouse 2	Motif usage (frames) Mouse 3	Motif usage (frames) Mouse 4	Motif usage (frames) Mouse 5	Motif usage (frames) Mouse 6	Motif usage (frames) Mouse 7	Motif usage (frames) Mouse 8	Motif usage (frames) Mouse 9		Motif usage (frames) Mouse 10	Motif usage (frames) Mouse 11	Motif usage (frames) Mouse 12	Motif usage (frames) Mouse 13	Motif usage (frames) Mouse 14	Motif usage (frames) Mouse 15	Motif usage (frames) Mouse 16	Motif usage (frames) Mouse 17	Motif usage (frames) Mouse 18	Motif usage (frames) Mouse 19	Motif usage (frames) Mouse 20		Motif usage (frames) Mouse 10	Motif usage (frames) Mouse 11	Motif usage (frames) Mouse 12	Motif usage (frames) Mouse 13	Motif usage (frames) Mouse 14	Motif usage (frames) Mouse 15	Motif usage (frames) Mouse 16	Motif usage (frames) Mouse 17
	52783.1	64593.6	56208.7	56911.2			Communities of motifs	Walk	0	1348	1092	1470	1236	532	362	83	288	198		745	537	815	491	735	730	174	0	0		1135	1241	951	679	595	1396	1282	1124	619	834	665		954	734	1206	573	857	871	877	822
	44288.8	58530.8	60509.6	20284.3					5	1136	866	1176	971	482	329	69	321	214		631	557	697	414	548	528	208	0	0		1220	1253	947	802	715	1333	1278	959	652	639	588		995	654	927	538	733	915	797	820
	17891.8	29086.6	61108.7	48676.1					10	1279	1023	804	887	954	943	106	510	335		953	861	596	842	1051	899	249	0	0		1266	1000	745	918	768	1317	1219	888	1097	1002	1074		1235	873	968	884	934	811	804	1045
	38462.5	5609.27	72547.2	44591.3					14	1206	1011	1417	1083	496	286	71	273	176		644	628	834	382	641	711	141	0	0		1027	1261	967	664	652	1233	1173	982	542	644	621		753	799	1032	415	798	824	746	760
	18302.7	14952.7	68288.5	47707.9					17	1432	1100	1385	1222	621	406	110	387	213		901	736	858	559	774	900	221	0	0		1506	1450	1121	1118	868	1589	1460	1166	720	833	766		1086	961	1172	652	908	1117	1014	947
	82930.1	50954	64436.8	42355.9					24	991	894	992	733	1026	455	66	421	239		666	960	910	650	1126	516	261	0	0		1232	1191	888	1169	910	1096	1267	1077	1057	877	1027		1143	1171	890	881	846	1190	861	1098
	69345.4	48249.1	108853	82165.9					29	1312	666	538	814	784	531	52	333	168		856	429	339	752	857	743	184	0	0		1307	817	773	783	548	1026	1144	1031	976	819	779		1299	813	925	703	677	556	664	686
	78919.9	47352.3	91908.8	61253.6					34	863	933	953	760	684	454	25	307	167		594	635	639	488	1026	782	90	0	0		902	943	785	701	521	948	867	759	646	741	800		695	1053	836	685	756	651	686	577
	67267.1	36187.7	101229	69750
			112564	89679				Turn	33	981	1014	1298	976	510	246	59	225	162		505	636	757	345	713	627	112	0	0		924	1063	769	602	515	1153	997	894	504	640	639		729	659	930	396	712	737	683	624
			96865.5	80117.9					37	804	1074	1258	811	567	320	61	293	199		417	749	855	433	819	569	151	3	14		774	1268	1076	573	735	1082	943	881	610	603	836		1008	973	1103	572	799	602	704	549
								Rear	3	918	402	701	880	1037	368	31	275	78		539	328	347	316	904	544	81	0	11		895	555	967	655	434	646	717	594	674	547	661		819	747	1470	348	957	398	496	388
									4	901	817	577	1062	758	257	0	327	120		846	894	352	862	480	895	184	0	0		645	252	329	1058	123	681	117	689	508	2020	648		535	554	754	616	778	975	526	470
									11	1279	1733	1772	2112	1225	1855	92	490	22		1073	967	1822	371	1049	993	70	0	1		1216	1339	1708	1658	759	1554	1279	1308	766	1172	663		1153	1298	1781	1631	1356	1351	1274	901
									18	652	1089	1006	637	833	280	52	116	49		622	1030	1053	265	957	172	0	0	105		723	693	967	407	617	1241	694	376	197	1019	751		438	1086	397	982	442	542	806	956
									23	1571	1363	1100	1168	1306	835	47	399	336		1249	665	468	551	1586	1294	196	13	1		1349	1110	1329	1027	404	1276	1267	889	1258	1341	960		1358	1305	2065	995	1278	517	772	533
									30	845	1273	639	410	879	3228	25	7769	3250		1616	674	1566	1198	1173	2085	1129	0	1963		352	190	479	525	56	630	70	359	1883	1850	1238		346	412	681	667	875	952	616	754
								Stat. Rot	16	503	1598	1470	643	1066	317	461	383	829		481	2356	2869	2594	380	940	1169	181	199		908	1875	1133	2236	6820	986	1998	3245	844	810	785		1319	1241	1291	2223	1381	1924	2581	2985
									20	1444	1826	2378	1760	739	531	154	569	413		712	1972	1620	1568	730	944	556	35	21		1536	2310	1338	1458	1782	1904	1882	1615	881	1204	1168		2265	1206	1729	1005	1711	1288	1872	1491
									32	1906	970	759	1048	1287	854	101	743	516		1837	945	581	1180	860	1003	544	0	6		2079	1315	1454	1326	984	1194	1700	1587	1193	855	1184		1743	1188	1505	822	1189	1223	1316	1109
								Stat. Expl. / Pause / Sniff	1	1616	1400	567	679	1191	546	223	1290	350		4015	2327	1042	2010	307	373	8296	0	15		2252	2354	2422	3010	2298	882	1355	2147	944	849	895		1091	1535	1612	1586	3064	1939	2687	2475
									6	288	525	1065	1156	211	89	161	18	110		31	350	1256	795	177	42	1274	0	0		457	760	681	49	1061	1545	1775	1865	65	104	37		1598	171	398	450	250	865	303	795
									9	17	0	5	15	124	595	20831	605	1263		4	11	49	2	116	43	2805	0	0		51	0	39	0	12	4	17	40	37	119	52		50	48	22	89	26	4	6	13
									12	811	485	741	621	2390	958	783	1093	847		714	810	846	398	763	868	1331	35	23		980	664	1193	985	514	445	855	519	662	774	555		795	1731	1136	558	1402	1580	2286	624
									15	1680	2174	227	2306	2438	2711	18	735	221		2113	2780	814	2953	2784	2451	1477	105	4		1274	694	1125	1315	517	676	482	795	3500	1312	3354		2411	1800	1233	1257	822	403	651	248
									19	32	162	0	492	0	505	0	0	14247		10	48	0	139	0	480	0	0	527		28	0	0	0	0	0	24	3	111	42	27		25	0	12	73	0	0	14	0
									21	1023	987	891	810	1632	210	470	630	325		1097	1252	1275	2253	2622	1147	319	15	21		1329	1083	2896	1556	1333	1102	1069	1259	1642	1959	1836		1383	2507	1581	3087	1317	1118	1667	3439
									26	118	492	346	178	1344	687	0	882	0		23	498	854	245	4410	1230	4664	181	11813		41	673	479	3	2031	179	106	516	747	300	828		119	603	157	557	249	317	386	480
									27	5	72	148	91	30	130	0	2	10		3	146	0	445	6	325	26	29192	0		4	183	29	43	117	5	0	0	0	21	0		19	28	0	87	0	183	30	13
									28	470	985	277	741	2462	1244	428	471	887		859	3865	1505	2757	1363	956	3164	716	350		874	1558	1291	2672	1963	717	1666	1377	1954	1541	2262		1125	2173	712	3926	2171	2359	1486	1902
									36	0	0	15	315	6	269	0	617	129		16	10	11	0	31	9	0	41	17132		0	0	0	0	0	0	0	0	0	0	4		0	0	0	0	0	0	1	0
								Groom	2	64	187	1061	891	318	525	706	1171	1049		554	340	1824	175	310	1023	13	84	110		57	22	505	149	298	419	65	158	313	1071	946		129	375	266	146	216	914	227	746
									7	1732	884	2652	1687	1802	1788	550	2531	430		1561	1016	1841	2733	1110	1454	283	168	0		1441	1196	1305	1287	1858	1973	1719	668	2013	1788	2692		1510	1378	1209	2027	2053	1473	1804	1723
									13	1386	805	2364	1438	458	4699	6587	6596	2095		1381	745	3058	963	369	2295	1979	0	81		653	488	652	1430	411	872	713	432	1093	1614	1517		317	848	504	2570	894	1782	1182	1036
									31	1667	703	64	792	1509	3591	442	592	3254		3600	606	72	1465	867	3404	114	352	1		1415	701	747	413	548	451	146	731	3036	1111	1112		1481	591	929	506	1108	1607	818	209
								Dig	35	716	2331	708	1545	1154	323	136	473	93		876	1637	575	1266	1356	819	1535	0	0		1146	1493	910	1714	1233	1445	1654	2067	1256	1884	951		1026	1485	1565	458	1279	1012	1248	1759
								Other	8	0	0	0	0	0	0	0	163	0		41	0	0	0	0	0	0	0	0		0	0	0	0	0	0	0	0	0	0	3		0	0	0	0	6	0	0	0
									22	0	64	106	30	111	1100	0	448	6		146	0	0	0	0	176	0	521	602		2	5	0	0	0	0	0	0	0	50	76		1	0	2	11	156	0	109	15
									25	4	0	70	0	34	173	0	254	0		69	0	0	140	0	30	0	1358	0		0	0	0	15	0	0	0	0	0	11	0		47	0	0	24	0	0	0	8
[truncated: 3 more columns]

## Sheet: Sup.Fig.1
	Sup.Fig.1A				Sup.Fig.1B				Sup.Fig.1C
	Body weight gain per cohort (g)				Adrenals/Body weight per cohort				Thymus weight /Body weight
	Control group	Stress group			Control group	Stress group			Control group	Stress group
Average cohort1	6.615	4.44333		Average cohort1	0.0001395	0.000143		Average cohort1	0.002044	0.00162967
Average cohort2	3.27167	3.335		Average cohort2	0.000146689	0.000177215		Average cohort2	0.00175129	0.00149084
Average cohort3	5.43222	3.3		Average cohort3	0.000130858	0.000138214		Average cohort3	0.001749	0.0014655
Average cohort4	4.68833	4.856		Average cohort4	0.000147818	0.000149975		Average cohort4	0.00159525	0.00153063
Average cohort5	6.07857	4.2525		Average cohort5	0.000113805	0.000142844		Average cohort5	0.00168961	0.00141162
Average cohort6	5.432	5.082		Average cohort6	0.000105237	0.000119385		Average cohort6	0.00174403	0.00177421
Average cohort7	3.734	2.892		Average cohort7	0.000157701	0.000182703		Average cohort7	0.0020141	0.00179845
Average cohort8	6.4075	5.8		Average cohort8	0.000112712	0.000137594		Average cohort8	0.00182813	0.00160684
Average cohort9	4.99	2.42667		Average cohort9	9.76114e-05	0.000136091		Average cohort9	0.001589	0.00185476
Average cohort10	4.644	3.748		Average cohort10	0.000118747	0.000143887		Average cohort10	0.00175084	0.00173712
Average cohort11	4.512	3.554		Average cohort11	0.000118716	0.000123537		Average cohort11	0.00182724	0.00161556
Average cohort12	3.15	1.75		Average cohort12	0.000105368	0.00011924		Average cohort12	0.00167332	0.00158254
Average cohort13	4.43571	4.1		Average cohort13	0.000108008	0.000127414		Average cohort13	0.00164984	0.00185287
Average cohort14	4.81714	3.13286		Average cohort14	0.000106241	0.000140483		Average cohort14	0.00133812	0.00148193
Average cohort15	4.1	4.46		Average cohort15	0.000116076	0.000125147		Average cohort15	0.00169355	0.00185639
Average cohort16	4.67667	3.27		Average cohort16	0.000152801	0.000153897		Average cohort16	0.00208456	0.00202064
Average cohort17	3.915	4.19333		Average cohort17	0.000112966	0.000122724		Average cohort17	0.00170602	0.00137414

## Sheet: Sup.Fig.2
	Sup.Fig.2
	CORT (ng/ml)
	Control group	Stress group
	64.37	116.79
	88.31	73.86
	77.94	95.42
	62.79	68.82
	74.03	44.2
	67.36	120.47
	65.98	61.01
	55.43	87.71
	40.52	83.43
	84.45	45.05
	37.45	147.96
	40.18	53.27
	34.85	41.14
	43.13	106.26
	94.58	43.63
	36.92	78.29
	55.15	81.16
	49.27	80.89
	24.1	44.84
	44.53	76.95
	41.8	47.07
	76.83	60.68
	69.71	83.26
	49.6	54.72
	87.59	43.83
	80.64	111.43
	77.42	70.57
	90.14	90.89
	90.72	78.39
	72.17	51.42
	66.74	22.59
	84.54	50.39
	74.52	55.63
	43.89	58.36
	78.77	61.09
	68.58	95.43
	91.53	56.94
	108.73	145.33
	120.03	55.18
	81.27	48.43
	67.82	95.61
	98.68	71.41
	104.64	93.28
	115.82	89.12
	56.84	53.9
	92.19	90.28
	109.54	108.93
	87.41	74.13
	49.27	44.84
	24.1	76.95
	44.53	47.07
	41.8	60.68
	76.83	83.26
	69.71	54.72
	49.6	43.83
	87.59	111.43
	80.64	70.57
	77.42	51.39
	76.19	50.22
	32.87	73.46
	94.88	61.03
	44.33	94.34
	91.47	189.11
	56.19	92.69
	68.02	51.33
	75.99	48.75
	74.22	60.29
	65.75	49.25
	66.24	135.08
	80.08	75.91
	53.36	95.71
	46.56	74.35
	55.99	58.37
	95.59	67.57
	71.55	54.61
	44.67	70.07
	75.01	32.21
	34.99	26.81
	32.48	25.64
	25.21	47.29
	28.95	29.58
	29.52	46.99
	29.7	70.02
	40.92

## Sheet: Sup.Fig.4
	Sup.Fig.4
	% colocalization NeuN+FosB+ / FosB+
	Control	Stress
	92.9245	80.69
	94.4954	91.45
	91.2281	93.64
	80.1587	95.51
	95.3608	98.39
		93.98

## Sheet: Sup.Fig.5
	Sup.Fig.5
	Time grooming (min)
	Control saline	Control CNO	Stress saline	Stress CNO
	4	5	2	3
	8	5	4	4
	6	5	4	5
	6	5	4	4

## Sheet: Sup.Fig.6
	Sup.Fig.6
	Normalized total distance
	Control saline	Control CNO	Stress saline	Stress CNO
	1.02022	1.19751	1.12081	0.868741
	1.08736	1.165	1.15066	0.856776
	1.07349	1.14833	0.703188	0.698138
	0.8919	0.931531	1.22528	1.14015
	1.00905	0.945881	1.0658	0.686097
	0.917982	0.878475	0.909458	0.660089
			0.542547	0.848679
